# Supplementary material for: Ground-Based LiDAR Improves Phenotypic Repeatability of Above-Ground Biomass and Crop Growth Rate in Wheat
Source: Plant Phenomics. 2020 May 26;2020:8329798. doi: 10.34133/2020/8329798 (PMC7706344; doi:10.34133/2020/8329798)
Supplement: Supplementary Materials — Figure S1: Phenomobile Lite comprising LiDAR, RGB camera, GreenSeeker R, and tablet mounted on an aluminium frame with adjustable wheel spacing to accommodate different plot widths (1.75-2.2 m) and ground clearance of canopy heights up to 1.5 m. Figure S2: correlations, at individual sampling events, from 60 plots within the Yan16 experiment (denoted Yan16sub) between above-ground biomass (AGB), green area index (GAI), leaf area index (LAI), the two LiDAR biomass indices (3D vegetation index (3DVI) and 3D profile index (3DPI)), normalized difference vegetation index (NDVI), and crop height derived from the LiDAR. Figure S3: intraclass correlations (i.e., between sampling events) of the best linear unbiased predictors of genotype effects (BLUPs) for the GES15 experiment between above-ground biomass (AGB), the two LiDAR biomass indices (3D vegetation index (3DVI) and 3D profile index (3DPI)), and crop height derived from the LiDAR. The date of each sampling event is indicated. Figure S4: intraclass correlations (i.e., between sampling events) of the best linear unbiased predictors of genotype effects (BLUPs) for the Yan16 experiment between the two LiDAR biomass indices (3D vegetation index (3DVI) and 3D profile index (3DPI)), normalized difference vegetation index (NDVI), and crop height derived from the LiDAR. The date of each sampling event is indicated. Figure S5: intraclass correlations (i.e., between sampling events) of the best linear unbiased predictors of genotype effects (BLUPs) for the Yan17 experiment between the two LiDAR biomass indices (3D vegetation index (3DVI) and 3D profile index (3DPI)), normalized difference vegetation index (NDVI), and crop height derived from the LiDAR. The date of each sampling event is indicated. Figure S6: linear regression analysis of nonspatially corrected, plot-level data at individual sampling events between above-ground biomass (AGB) and the two LiDAR biomass indices: 3D vegetation index (3DVI, left panels) and 3D profil [file 8329798.f1.zip]

Archive with 3 entries (3 files):
- biomass_supplementary_material.tex
- revised_supplementary_material_PlantPhenomics-D-19-00047.pdf
- suppmat.cls
