# Supplementary material for: Ground-Based LiDAR Improves Phenotypic Repeatability of Above-Ground Biomass and Crop Growth Rate in Wheat
Source: Plant Phenomics. 2020 May 26;2020:8329798. doi: 10.34133/2020/8329798 (PMC7706344; doi:10.34133/2020/8329798)
Supplement: Supplementary Materials — Figure S1: Phenomobile Lite comprising LiDAR, RGB camera, GreenSeeker R, and tablet mounted on an aluminium frame with adjustable wheel spacing to accommodate different plot widths (1.75-2.2 m) and ground clearance of canopy heights up to 1.5 m. Figure S2: correlations, at individual sampling events, from 60 plots within the Yan16 experiment (denoted Yan16sub) between above-ground biomass (AGB), green area index (GAI), leaf area index (LAI), the two LiDAR biomass indices (3D vegetation index (3DVI) and 3D profile index (3DPI)), normalized difference vegetation index (NDVI), and crop height derived from the LiDAR. Figure S3: intraclass correlations (i.e., between sampling events) of the best linear unbiased predictors of genotype effects (BLUPs) for the GES15 experiment between above-ground biomass (AGB), the two LiDAR biomass indices (3D vegetation index (3DVI) and 3D profile index (3DPI)), and crop height derived from the LiDAR. The date of each sampling event is indicated. Figure S4: intraclass correlations (i.e., between sampling events) of the best linear unbiased predictors of genotype effects (BLUPs) for the Yan16 experiment between the two LiDAR biomass indices (3D vegetation index (3DVI) and 3D profile index (3DPI)), normalized difference vegetation index (NDVI), and crop height derived from the LiDAR. The date of each sampling event is indicated. Figure S5: intraclass correlations (i.e., between sampling events) of the best linear unbiased predictors of genotype effects (BLUPs) for the Yan17 experiment between the two LiDAR biomass indices (3D vegetation index (3DVI) and 3D profile index (3DPI)), normalized difference vegetation index (NDVI), and crop height derived from the LiDAR. The date of each sampling event is indicated. Figure S6: linear regression analysis of nonspatially corrected, plot-level data at individual sampling events between above-ground biomass (AGB) and the two LiDAR biomass indices: 3D vegetation index (3DVI, left panels) and 3D profil [file 8329798.f1.zip › biomass_supplementary_material.tex]

%%%%%%%%%%%%%%%%%%%%%%%%%%%%%%%%%%%%%%%%%%%%%%%%%%%%%%%%%%%%%%%%%%%%%%%%%%%%%%%%%%%%%%%%%%%%%%%%%%%%%%%%%%%%%%%%%%%%%%%%%%%%%%%%%%%%%%%%%%%%%%%%%%%%%%%%%%%
% This is just an example/guide for you to refer to when producing your supplementary material for your article.                                          %
%%%%%%%%%%%%%%%%%%%%%%%%%%%%%%%%%%%%%%%%%%%%%%%%%%%%%%%%%%%%%%%%%%%%%%%%%%%%%%%%%%%%%%%%%%%%%%%%%%%%%%%%%%%%%%%%%%%%%%%%%%%%%%%%%%%%%%%%%%%%%%%%%%%%%%%%%%%

%%% Version 2.2 Generated 2016/02/09 %%%
%%% You will need to have the following packages installed: datetime, fmtcount, etoolbox, fcprefix, which are normally inlcuded in WinEdt. %%%
%%% In http://www.ctan.org/ you can find the packages and how to install them, if necessary. %%%

\documentclass{suppmat} 

\usepackage{url,hyperref,lineno,microtype,subcaption}
\usepackage[onehalfspacing]{setspace}

% Packages for table handling
\usepackage{tabulary}
\usepackage{booktabs}
\usepackage{pbox}
\renewcommand{\arraystretch}{1.2}

\usepackage{subcaption} %subfigures
\usepackage{multirow}
\usepackage[tableposition = top]{caption}
\usepackage{afterpage}

\usepackage{multicol}
\usepackage{graphicx} %useful for including eps and pdf graphics use \includegraphics
\usepackage{soul} %highlighting, underlining and hyphenation
\usepackage{tikz}
\usetikzlibrary{shapes} % for drawing stars

% Cross-referencing between different files
\usepackage{xr}
\externaldocument{biomass_elsarticle}

\newcommand{\ts}{\textsuperscript} %for superscript
\newcommand{\tql}{\textquotedblleft}
\newcommand{\tqr}{\textquotedblright}
\newcommand{\tti}{\textasciitilde}
\newcommand{\ca}{\textit{ca.}~}

% Leave a blank line between paragraphs in stead of using \\


\def\keyFont{\fontsize{8}{11}\helveticabold }
\def\firstAuthorLast{Deery {et~al.}} %use et al only if is more than 1 author
\def\Authors{David M. Deery*,
Greg J. Rebetzke,
Jose A. Jimenez-Berni,
Anthony G. Condon,
David J. Smith,
Kathryn M. Bechaz,
William D. Bovill}
% The Corresponding Author should be marked with an asterisk
% Provide email of the corresponding author
\def\corrAuthor{Author Name: David M. Deery}
\def\corrEmail{david.deery@csiro.au}


\begin{document}
\onecolumn
\firstpage{1}

\title[Supplementary Material]{{\helveticaitalic{Supplementary Material}}:
\\ \helvetica{Ground-based LiDAR improves phenotypic repeatability of above-ground biomass and crop growth rate in wheat}} %Please insert the title of your article here

\author[\firstAuthorLast ]{\Authors} %This field will be automatically populated
\correspondance{} %This field will be automatically populated

\extraAuth{}% If there are more than 1 corresponding author, comment this line and uncomment the next one.
%\extraAuth{Corresponding Author2: email2@uni2.edu}

\maketitle

%%% There is no need for adding the file termination, as long as you indicate where the file is saved. In the examples below the files (logo1.jpg and logo2.eps) are in the Frontiers LaTeX folder
%%% If using *.tif files convert them to .jpg or .png
%%% If using panelled/compiled figures with subcaptions, use the subcaption package as in the second example.  N.B. This package is incompatible with the subfigure and subfig packages

\newpage

\section{Figures}

\input{figures/phenomobile_lite_photo.tex}

% correlations from 60 unreplicated plots in 2016
\input{figures/2016_yanco_sub_val_corr.tex}

% intra-class correlations
\input{figures/2015_ges_blup_intra_corr.tex}

\input{figures/2016_yanco_blup_intra_corr.tex}

\input{figures/2017_yanco_blup_intra_corr.tex}

\input{figures/val_scatter.tex}

\input{figures/cgr_blups_corr.tex}

\clearpage

\section{Tables}

\input{tables/monthly_weather_table.tex}

\input{tables/2015_ges_data_summary_table.tex}

\input{tables/2016_yanco_data_summary_table.tex}

\input{tables/2017_yanco_data_summary_table.tex}

\clearpage

%\bibliographystyle{frontiersinSCNS_ENG_HUMS} %  for Science, Engineering and Humanities and Social Sciences articles, for Humanities and Social Sciences articles please include page numbers in the in-text citations

%%%%%%%%%%%%%%%%%%%%%%%
%% Elsevier bibliography styles
%%%%%%%%%%%%%%%%%%%%%%%

% There are various bibliography styles available.
% You can select the style of your choice below.
% These styles are Elsevier styles based on standard styles like Harvard and Vancouver.
% Please use Bib\TeX\ to generate your bibliography and include DOIs whenever available.

%% Numbered
%\bibliographystyle{model1-num-names}

%% Numbered without titles
%\bibliographystyle{model1a-num-names}

%% Harvard
%\bibliographystyle{model2-names.bst}%\biboptions{authoryear}

%% Vancouver numbered
%\usepackage{numcompress}\bibliographystyle{model3-num-names}

%% Vancouver name/year
%\usepackage{numcompress}\bibliographystyle{model4-names}\biboptions{authoryear}

%% APA style
%\bibliographystyle{model5-names}\biboptions{authoryear}

%% AMA style
%\usepackage{numcompress}\bibliographystyle{model6-num-names}

%% `Elsevier LaTeX' style
%\bibliographystyle{elsarticle-num}

%\bibliography{Field_Phenomics}

\end{document}
